# Supplementary material for: Identification of Oral Secretion Proteins in Ostrinia furnacalis by Transcriptome and LC-MS/MS Analyses
Source: Insects. 2026 Mar 24;17(4):357. doi: 10.3390/insects17040357 (PMC13116820; doi:10.3390/insects17040357)
Supplement: Supplementary file 1 [file insects-17-00357-s001.zip › Table S1.xlsx]

## Sheet: Sheet1
TableS1 The primers of putative effector protein used for qPCR
Gene	Sequence(5'-3')
LOC114361239	AAAGACGCTTGCCAGGATGA
	CTGACGATGCCGATGCTGTA
LOC114366020	TGCGAAGCGTGAATGAAGGA
	GACGAGCGGCAATGTAACTT
LOC114355043	GGTGGCTCCAGCAGTATCAA
	TGAAACATGCCGGTGGAAGA
LOC114355055	ACGAACTCAAAGCGACTGGA
	CCTAGCATTTTGCCTCGTGC
LOC114356009	GCTAACCCTCACGACTTCCC
	TGGTAGTCGGGGTAGGACTG
LOC114357983	GTCGGCAACCCTTACACTGA
	TCTTTCCGGCGTCGATGTAG
LOC114359768	GAACCTCATTGCTGGAACT
	CTCTCCGTTGTTGCTGAA
LOC114356474	GGATGCCTACAACTACGCCA
	TTCCTCGTAGGGGTGTCGAT
LOC114363884	CGAGTGGCTTGCTTGTTA
	GCGATGTGGTTGTGGTAT
LOC114363885	TGTTCTACACCGCAAGGGAC
	ACACCCATAAGCGAAGGCAT
LOC114358750	CTGATTCCTCCCAACGACCC
	GCTGCCGTATGTAAGGGACA
LOC114361121	TGTGACGCCTTGGGAAACAT
	CTCTGAAACGCTGTCCTCGT
LOC114364938	GTGTTGGTTTGTGCGTTGGT
	CCGCTTTGTACCCCCTGATT
LOC114359168	GTACAACGAGGAGACCCAGC
	TAAGACCTCGCTTTGGGTGC
LOC114358414	ATGATGCGTGGGAGAAGACC
	CCACTTTCTTGCTGCGTTGG
LOC114361112	CACCAGGAAAGATCCACCCAA
	ACTTCGTAATTGTGGTGTGGGA
EF1	CTCCAAGAACGGACAGACCC
	AACGGGATTCGCTGTATGGG
