# Supplementary material for: Identification of Oral Secretion Proteins in Ostrinia furnacalis by Transcriptome and LC-MS/MS Analyses
Source: Insects. 2026 Mar 24;17(4):357. doi: 10.3390/insects17040357 (PMC13116820; doi:10.3390/insects17040357)
Supplement: Supplementary file 1 [file insects-17-00357-s001.zip › Table S2.xlsx]

## Sheet: Sheet1
Table S2. Summary of the O. furnacalis transcriptome results
Sample	ValidData Read	ValidData Base	ValidRatio	Q20%	Q30%	GCcontent%	Expgene	Exptranscript
			(Reads)
Sg1	38998782	5.85G	97.97	99.98	96.79	51	12252	15814
Sg2	36241792	5.44G	98.88	99.98	96.19	51	12092	15512
Sg3	35002262	5.25G	98.88	99.98	96.44	50.5	12280	15801
Res1	38554882	5.78G	98.95	99.99	97.2	49	13193	17511
Res2	43833452	6.58G	98.86	99.98	97.42	48	13520	18060
Res3	37642980	5.65G	98.8	99.99	97.34	48.5	13164	17423
