# Supplementary material for: Identification of Oral Secretion Proteins in Ostrinia furnacalis by Transcriptome and LC-MS/MS Analyses
Source: Insects. 2026 Mar 24;17(4):357. doi: 10.3390/insects17040357 (PMC13116820; doi:10.3390/insects17040357)
Supplement: Supplementary file 1 [file insects-17-00357-s001.zip › Table S3.xlsx]

## Sheet: Sheet1
Table S3. Summary of O. furnacalis OS Proteins Identified by LC-MS/MS Analysis
Gene	Description
LOC114349718	Golgi phosphoprotein 3 homolog sauron
LOC114350458	unknown
LOC114350871	TBC1 domain family member 7
LOC114351220	unknown
LOC114351367	unknown
LOC114351449	pollen-specific leucine-rich repeat extensin-like protein 1
LOC114351968	antichymotrypsin-2-like
LOC114353207	unknown
LOC114353502	rRNA 2'-O-methyltransferase fibrillarin-like
LOC114354108	sterol regulatory element-binding protein cleavage-activating protein-like
LOC114354356	ubiquitin carboxyl-terminal hydrolase 30 homolog
LOC114354409	SLIT and NTRK-like protein 6
LOC114354579	E3 ubiquitin-protein ligase MIB1
LOC114354797	actin-5C
LOC114354902	dynein heavy chain 1 axonemal-like
LOC114355579	microspherule protein 1
LOC114357042	phosphatidylinositol 4-kinase type 2-beta
LOC114357520	ubiquitin carboxyl-terminal hydrolase 5
LOC114358229	unknown
LOC114358253	unknown
LOC114358560	vacuolar protein sorting-associated protein 35
LOC114358627	RNA exonuclease 4-like
LOC114359199	nose resistant to fluoxetine protein 6-like
LOC114359750	heterogeneous nuclear ribonucleoprotein 27C
LOC114360893	unknown
LOC114361227	zinc finger protein 271-like
LOC114361974	myoneurin-like
LOC114362825	F-box only protein 32
LOC114363383	protein still life isoform SIF type 1
LOC114363463	zinc finger protein 420-like
LOC114364395	unknown
LOC114364532	peroxisome assembly factor 2
LOC114365864	trafficking protein particle complex subunit 6b
LOC114366748	coiled-coil domain-containing protein 93
LOC114363232	tubulin beta-1 chain-like
LOC114355043	glucose dehydrogenase [FAD quinone]-like
LOC114355055	glucose dehydrogenase [FAD quinone]-like
LOC114357426	unknown
LOC114365486	superoxide dismutase [Cu-Zn]
LOC114351853	unknown
LOC114361404	membrane alanyl aminopeptidase-like
LOC114354977	carboxypeptidase Q-like
LOC114362402	bleomycin hydrolase
LOC114366254	zonadhesin-like
LOC114363630	alcohol dehydrogenase class-3
LOC114356891	neurofilament heavy polypeptide-like
LOC114357538	unknown
LOC114355856	catalase
LOC114353394	protocadherin Fat 1-like
LOC114361449	membrane alanyl aminopeptidase-like
LOC114356121	phenoloxidase subunit 1-like
LOC114350911	neurogenic locus notch homolog protein 3
LOC114355531	unknown
LOC114363177	phosphotriesterase-related protein
LOC114354080	cytoplasmic aconitate hydratase-like
LOC114363771	serine protease inhibitor 3/4-like
LOC114365532	unknown
LOC114366142	platelet binding protein GspB-like
LOC114358750	peroxidase
LOC114366335	N(4)-(Beta-N-acetylglucosaminyl)-L-asparaginase-like
LOC114364701	unknown
LOC114362889	unknown
LOC114363907	cytochrome b-c1 complex subunit Rieske mitochondrial
LOC114364654	indole-3-acetaldehyde oxidase-like
LOC114356696	dehydrodolichyl diphosphate synthase complex subunit Nus1
LOC114357294	ommochrome-binding protein-like
LOC114365782	glucose-6-phosphate 1-dehydrogenase
LOC114349903	chitinase-like protein EN03
LOC114358553	ATP synthase subunit beta mitochondrial
LOC114365769	adenylyl cyclase-associated protein 1
LOC114354027	glyceraldehyde-3-phosphate dehydrogenase 2-like
LOC114358172	chitooligosaccharidolytic beta-N-acetylglucosaminidase
LOC114349548	glycerol-3-phosphate dehydrogenase mitochondrial-like
LOC114354053	unknown
LOC114366207	katanin p80 WD40 repeat-containing subunit B1
LOC114361752	cysteine and histidine-rich protein 1 homolog
LOC114360960	juvenile hormone esterase-like
LOC114357991	inactive pancreatic lipase-related protein 1-like
LOC114365468	angiotensin-converting enzyme-like
LOC114362782	unknown
LOC114351937	trypsin alkaline C-like
LOC114359080	carboxypeptidase B-like
LOC114359093	arylphorin subunit alpha-like
LOC114363884	peroxidase-like
LOC114350743	lysosomal acid glucosylceramidase-like
LOC114356474	regucalcin-like
LOC114353553	arylphorin subunit alpha-like
LOC114363503	carboxypeptidase B-like
LOC114366284	unknown
LOC114350352	titin-like
LOC114351809	pancreatic triacylglycerol lipase-like
LOC114353541	sucrose-6-phosphate hydrolase-like
LOC114364502	unknown
LOC114366488	beta-13-glucan-binding protein-like
LOC114361239	venom serine protease 34-like
LOC114350564	unknown
LOC114350948	alaserpin-like
LOC114365529	juvenile hormone esterase-like
LOC114365528	juvenile hormone esterase-like
LOC114360409	unknown
LOC114363199	protein yellow-like
LOC114350679	venom dipeptidyl peptidase 4-like
LOC114361548	membrane alanyl aminopeptidase-like
LOC114358414	ferritin light chain oocyte isoform
LOC114354589	zonadhesin-like
LOC114365355	27 kDa hemolymph protein-like
LOC114362777	unknown
LOC114361536	unknown
LOC114365963	aldose 1-epimerase
LOC114358471	serine protease inhibitor dipetalogastin-like
LOC114353112	trypsin inhibitor-like
LOC114359168	protein obstructor-E-like
LOC114363416	ejaculatory bulb-specific protein 3-like
LOC114351522	hemolin-like
LOC114353160	MD-2-related lipid-recognition protein-like
LOC114364021	trypsin inhibitor-like
LOC114359127	nucleoside diphosphate kinase
LOC114355432	indole-3-acetaldehyde oxidase-like
LOC114360966	superoxide dismutase [Cu-Zn] chloroplastic-like
LOC114350043	brachyurin-like
LOC114358262	serine protease inhibitor 77Ba-like
LOC114366345	uncharacterized
LOC114359563	aminoacylase-1A-like
LOC114366608	putative defense protein Hdd11
LOC114361883	vanin-like protein 1
LOC114353970	CAD protein
LOC114365162	unknown
LOC114353024	unknown
LOC114355505	elongation factor 1-alpha 2
LOC114357439	unknown
LOC114364894	unknown
LOC114357035	venom allergen 5-like
LOC114356712	zonadhesin-like
LOC114366745	transferrin
LOC114356588	L-sorbose 1-dehydrogenase-like
LOC114349940	trypsin inhibitor-like
LOC114364448	unknown
LOC114358556	unknown
LOC114354209	retinoid-inducible serine carboxypeptidase-like
LOC114361121	esterase FE4-like
LOC114354794	histone H2A.V
LOC114359320	spodomicin-like
LOC114351964	zonadhesin-like
LOC114349936	unknown
LOC114358148	unknown
LOC114363464	unknown
LOC114357817	xanthine dehydrogenase-like
LOC114366658	apolipophorins-like
LOC114356774	protein jagged-1-like
LOC114359322	diapause-specific peptide-like
LOC114363885	peroxidase-like
LOC114349593	pancreatic lipase-related protein 2-like
LOC114356257	fumarylacetoacetase
LOC114350747	la1-like protein 15
LOC114356709	proline-rich extensin-like protein EPR1
LOC114354191	unknown
LOC114364633	putative hydroxypyruvate isomerase
LOC114364503	unknown
LOC114359356	unknown
LOC114351444	lysosomal alpha-mannosidase-like
LOC114361112	calcium-binding protein P-like
LOC114356271	unknown
LOC114354716	trypsin beta-like
LOC114361554	serine protease inhibitor 3/4
LOC114363197	unknown
LOC114354791	actin cytoplasmic A3a
LOC114362156	transferrin-like
LOC114361882	vanin-like protein 2
LOC114352163	glycerophosphodiester phosphodiesterase GDPD6-like
LOC114353530	C-type mannose receptor 2-like
LOC114353436	ubiquitin-40S ribosomal protein S27a
LOC114352164	glycerophosphodiester phosphodiesterase GDPD6-like
LOC114350531	myrosinase 1-like
LOC114353556	40S ribosomal protein S9
LOC114356788	60S ribosomal protein L34-like
LOC114352176	unknown
LOC114361886	phenoloxidase subunit 2-like
LOC114366020	serine protease 7-like
LOC114350958	unknown
LOC114364267	glycogen phosphorylase
LOC114359035	unknown
LOC114359098	acidic juvenile hormone-suppressible protein 1-like
LOC114362851	neuralized-like protein 4
LOC114363441	unknown
LOC114352340	unknown
LOC114364418	14-3-3 protein zeta
LOC114357983	aldehyde dehydrogenase X mitochondrial-like
LOC114356664	serine protease inhibitor 88Ea-like
LOC114362789	putative epidermal cell surface receptor
LOC114360989	L-dopachrome tautomerase yellow-f2-like
LOC114366453	mitogen-activated protein kinase kinase kinase 4
LOC114354656	PI-PLC X domain-containing protein 3
LOC114358288	cartilage oligomeric matrix protein
LOC114357502	centromere-associated protein E-like
LOC114352351	zinc finger MYM-type protein 3
LOC114354631	OTU domain-containing protein 7B-like
LOC114358913	zinc finger protein 664-like
LOC114359188	RE1-silencing transcription factor
LOC114358802	myosin heavy chain muscle
LOC114357176	unknown
LOC114364616	endochitinase
LOC114364499	unknown
LOC114365464	angiotensin-converting enzyme-like
LOC114355671	inter-alpha-trypsin inhibitor heavy chain H4-like
LOC114360366	unknown
LOC114365758	unknown
LOC114351133	unknown
LOC114362975	neuropeptide CCHamide-2
LOC114363457	unknown
LOC114359077	carboxypeptidase B-like
LOC114355634	unknown
LOC114352832	peptidoglycan-recognition protein SA-like
LOC114357594	maltase A1-like
LOC114350896	apyrase-like
LOC114366645	neutral ceramidase-like
LOC114365781	acanthoscurrin-1-like
LOC114351915	transmembrane protease serine 9-like
LOC114352121	peptidoglycan-recognition protein LB-like
LOC114351954	trypsin-like
LOC114365284	alpha-amylase 1-like
LOC114364947	unknown
LOC114353247	pancreatic triacylglycerol lipase-like
LOC114359079	carboxypeptidase B-like
LOC114351935	trypsin alkaline C-like
LOC114359768	astacin-like metalloprotease toxin 5
LOC114361414	aminopeptidase N-like
LOC114363223	collagenase-like
LOC114362708	membrane-bound alkaline phosphatase-like
LOC114355419	trypsin alkaline C-like
LOC114349611	pancreatic triacylglycerol lipase-like
LOC114353333	unknown
LOC114353370	carboxypeptidase B-like
LOC114358690	collagenase-like
LOC114359887	collagenase-like
LOC114360046	collagenase-like
LOC114365057	trypsin alkaline C-like
LOC114364889	unknown
LOC114365911	unknown
LOC114358766	collagenase-like
LOC114364938	esterase FE4-like
LOC114358723	collagenase-like
LOC114350078	collagenase-like
LOC114352259	trypsin alkaline B-like
LOC114355418	trypsin CFT-1-like
LOC114349650	pancreatic triacylglycerol lipase-like
LOC114364939	juvenile hormone esterase-like
LOC114353662	pancreatic lipase-related protein 2-like
LOC114360177	chymotrypsinogen A-like
LOC114355931	probable chitinase 2
LOC114365914	unknown
LOC114350086	transmembrane protease serine 9-like
LOC114352627	vitellin-degrading protease-like
LOC114366244	probable chitinase 2
LOC114358725	collagenase-like
LOC114362549	transmembrane protease serine 9-like
LOC114353277	pancreatic lipase-related protein 2-like
LOC114351782	maltase 2-like
LOC114358715	chymotrypsin-1-like
LOC114359801	collagenase-like
LOC114366347	unknown
LOC114358765	collagenase-like
LOC114359076	carboxypeptidase B-like
LOC114350090	transmembrane protease serine 3-like
LOC114364506	unknown
LOC114353634	brachyurin-like
LOC114364207	unknownPE-PGRS family protein PE_PGRS54-like
LOC114351451	trypsin alkaline B-like
LOC114352348	unknown
LOC114365702	chymotrypsin-1-like
LOC114361507	unknown
LOC114361315	membrane alanyl aminopeptidase-like
LOC114355420	trypsin alkaline C-like
LOC114361506	unknown
LOC114351165	unknown
LOC114356429	unknown
LOC114366689	GILT-like protein 1
LOC114359986	phenoloxidase subunit 1-like
LOC114362087	unknown
LOC114363240	trypsin theta-like
LOC114351936	trypsin alkaline A-like
LOC114349592	phospholipase A1 member A-like
LOC114364042	juvenile hormone esterase-like
LOC114363650	trypsin-3-like
LOC114357077	apyrase-like
LOC114353253	xaa-Pro aminopeptidase ApepP-like
LOC114351938	trypsin alkaline B-like
LOC114358773	collagenase-like
LOC114364961	unknown
LOC114350676	juvenile hormone esterase-like
LOC114349614	lipase member H-like
LOC114349710	lipase 3-like
LOC114359736	cell wall protein DAN4-like
LOC114362872	alpha-amylase 2-like
LOC114358701	clumping factor B-like
LOC114360212	venom carboxylesterase-6-like
LOC114353226	carboxypeptidase B-like
LOC114352122	peptidoglycan-recognition protein LB-like
LOC114349601	pancreatic triacylglycerol lipase-like
LOC114358424	unknown
LOC114353682	pancreatic triacylglycerol lipase-like
LOC114349600	twitchin-like
LOC114359916	twitchin-like
LOC114356009	glucose dehydrogenase [FAD quinone]-like
LOC114354906	chymotrypsin-1-like
LOC114355440	enteropeptidase-like
LOC114349594	pancreatic triacylglycerol lipase-like
LOC114357995	lipase member I-like
LOC114352113	peptidoglycan-recognition protein LB-like
LOC114350044	brachyurin-like
LOC114359113	unknown
LOC114353219	carboxypeptidase B-like
LOC114354291	unknown
LOC114361386	unknown
LOC114362503	uncharacterized
LOC114359083	carboxypeptidase B-like
LOC114364425	unknown
