# Supplementary material for: Identification of Oral Secretion Proteins in Ostrinia furnacalis by Transcriptome and LC-MS/MS Analyses
Source: Insects. 2026 Mar 24;17(4):357. doi: 10.3390/insects17040357 (PMC13116820; doi:10.3390/insects17040357)
Supplement: Supplementary file 1 [file insects-17-00357-s001.zip › Table S4.xlsx]

## Sheet: Sheet1
Table S4. Summary of O. furnacalis OS proteins identified by combined transcriptome and LC-MS/MS analysis expressed in salivary and gut
expressed in both salivary gland and gut
Gene	Description	Length(aa)	SignalP	SecretomeP	THMHH	Regulation	Significant
LOC114349718	Golgi phosphoprotein 3 homolog sauron	286	No	Yes	0	down	Yes
LOC114350871	TBC1 domain family member 7	295	No	No	0	up	No
LOC114351449	pollen-specific leucine-rich repeat extensin-like protein 1	712	No	No	0	down	Yes
LOC114351968	antichymotrypsin-2-like	645	Yes	No	0	up	Yes
LOC114353502	rRNA 2'-O-methyltransferase fibrillarin-like	319	No	Yes	0	up	No
LOC114354108	sterol regulatory element-binding protein cleavage-activating protein-like	696	No	Yes	1	up	Yes
LOC114354356	ubiquitin carboxyl-terminal hydrolase 30 homolog	486	Yes	No	1	down	No
LOC114354409	SLIT and NTRK-like protein 6	630	Yes	No	1	down	Yes
LOC114354579	E3 ubiquitin-protein ligase MIB1	1053	No	No	0	up	No
LOC114354797	actin-5C	376	No	No	0	up	Yes
LOC114354902	dynein heavy chain 1 axonemal-like	1984	No	Yes	0	up	No
LOC114355579	microspherule protein 1	427	No	No	0	down	No
LOC114357042	phosphatidylinositol 4-kinase type 2-beta	452	No	No	0	up	No
LOC114357520	ubiquitin carboxyl-terminal hydrolase 5	798	No	Yes	0	up	No
LOC114358560	vacuolar protein sorting-associated protein 35	823	No	No	0	down	No
LOC114358627	RNA exonuclease 4-like	350	Yes	No	1	up	No
LOC114359199	nose resistant to fluoxetine protein 6-like	677	Yes	No	10	down	Yes
LOC114359750	heterogeneous nuclear ribonucleoprotein 27C	432	No	No	0	up	No
LOC114361227	zinc finger protein 271-like	975	No	No	0	up	No
LOC114361974	myoneurin-like	345	No	Yes	0	down	No
LOC114362825	F-box only protein 32	342	No	No	0	up	No
LOC114363383	protein still life isoform SIF type 1	1808	No	No	0	up	Yes
LOC114363463	zinc finger protein 420-like	839	No	Yes	0	up	Yes
LOC114364532	peroxisome assembly factor 2	919	No	No	0	down	Yes
LOC114365864	trafficking protein particle complex subunit 6b	158	No	No	0	up	No
LOC114366748	coiled-coil domain-containing protein 93	592	No	No	0	up	Yes
LOC114363232	tubulin beta-1 chain-like	448	No	Yes	0	down	No
LOC114355043	glucose dehydrogenase [FAD quinone]-like	577	No	Yes	0	down	Yes
LOC114355055	glucose dehydrogenase [FAD quinone]-like	583	No	Yes	0	up	Yes
LOC114365486	superoxide dismutase	154	No	Yes	0	down	Yes
LOC114361404	membrane alanyl aminopeptidase-like	968	Yes	No	0	down	Yes
LOC114354977	carboxypeptidase Q-like	470	Yes	No	0	up	Yes
LOC114362402	bleomycin hydrolase	485	Yes	No	0	down	Yes
LOC114366254	zonadhesin-like	1701	Yes	No	0	up	Yes
LOC114363630	alcohol dehydrogenase class-3	376	No	No	0	down	Yes
LOC114356891	neurofilament heavy polypeptide-like	396	Yes	No	0	down	No
LOC114355856	catalase	550	No	No	0	down	Yes
LOC114353394	protocadherin Fat 1-like	1722	Yes	No	0	down	Yes
LOC114361449	membrane alanyl aminopeptidase-like	1076	Yes	No	0	down	Yes
LOC114356121	phenoloxidase subunit 1-like	621	No	Yes	0	down	Yes
LOC114350911	neurogenic locus notch homolog protein 3	463	Yes	No	0	down	Yes
LOC114363177	phosphotriesterase-related protein	352	No	No	0	down	Yes
LOC114354080	cytoplasmic aconitate hydratase-like	408	No	No	0	down	Yes
LOC114363771	serine protease inhibitor 3/4-like	276	No	Yes	0	down	No
LOC114358750	peroxidase	716	Yes	No	0	up	Yes
LOC114366335	N(4)-(Beta-N-acetylglucosaminyl)-L-asparaginase-like	341	Yes	No	0	down	No
LOC114363907	cytochrome b-c1 complex subunit Rieske mitochondrial	270	No	No	0	down	Yes
LOC114364654	indole-3-acetaldehyde oxidase-like	1271	No	No	0	up	Yes
LOC114356696	dehydrodolichyl diphosphate synthase complex subunit Nus1	255	Yes	No	0	up	No
LOC114357294	ommochrome-binding protein-like	293	Yes	No	0	down	Yes
LOC114365782	glucose-6-phosphate 1-dehydrogenase	494	No	No	0	down	Yes
LOC114349903	chitinase-like protein EN03	447	Yes	No	0	down	Yes
LOC114358553	ATP synthase subunit beta mitochondrial	516	No	Yes	0	down	Yes
LOC114365769	adenylyl cyclase-associated protein 1	420	No	No	0	down	No
LOC114354027	glyceraldehyde-3-phosphate dehydrogenase 2-like	322	No	No	0	down	Yes
LOC114358172	chitooligosaccharidolytic beta-N-acetylglucosaminidase	625	No	No	1	up	No
LOC114349548	glycerol-3-phosphate dehydrogenase mitochondrial-like	720	Yes	No	1	down	No
LOC114366207	katanin p80 WD40 repeat-containing subunit B1	789	No	No	0	up	No
LOC114361752	cysteine and histidine-rich protein 1 homolog	385	No	No	0	down	Yes
LOC114360960	juvenile hormone esterase-like	558	Yes	No	0	up	Yes
LOC114357991	inactive pancreatic lipase-related protein 1-like	340	Yes	No	0	up	Yes
LOC114365468	angiotensin-converting enzyme-like	649	Yes	No	0	down	Yes
LOC114351937	trypsin alkaline C-like	256	Yes	No	0	down	Yes
LOC114359080	carboxypeptidase B-like	427	Yes	No	0	down	Yes
LOC114359093	arylphorin subunit alpha-like	703	Yes	No	0	down	Yes
LOC114363884	peroxidase-like	623	Yes	No	0	down	No
LOC114350743	lysosomal acid glucosylceramidase-like	558	Yes	No	0	down	Yes
LOC114356474	regucalcin-like	336	Yes	No	0	down	Yes
LOC114353553	arylphorin subunit alpha-like	709	Yes	No	0	down	Yes
LOC114363503	carboxypeptidase B-like	517	Yes	No	0	up	No
LOC114350352	titin-like	3099	Yes	No	1	up	Yes
LOC114351809	pancreatic triacylglycerol lipase-like	330	Yes	No	0	down	No
LOC114353541	sucrose-6-phosphate hydrolase-like	483	Yes	No	0	down	Yes
LOC114366488	beta-13-glucan-binding protein-like	375	Yes	No	0	down	Yes
LOC114361239	venom serine protease 34-like	424	No	No	1	up	Yes
LOC114350948	alaserpin-like	400	Yes	No	0	down	Yes
LOC114365529	juvenile hormone esterase-like	576	Yes	No	0	up	Yes
LOC114365528	juvenile hormone esterase-like	576	Yes	No	0	down	No
LOC114363199	protein yellow-like	477	No	Yes	0	up	Yes
LOC114350679	venom dipeptidyl peptidase 4-like	842	No	Yes	1	down	Yes
LOC114361548	membrane alanyl aminopeptidase-like	957	Yes	No	1	down	Yes
LOC114358414	ferritin light chain oocyte isoform	228	Yes	No	0	down	Yes
LOC114354589	zonadhesin-like	1710	Yes	No	0	up	Yes
LOC114365355	27 kDa hemolymph protein-like	223	No	Yes	0	down	Yes
LOC114365963	aldose 1-epimerase	379	Yes	No	0	down	Yes
LOC114358471	serine protease inhibitor dipetalogastin-like	286	Yes	No	0	down	Yes
LOC114353112	trypsin inhibitor-like	83	Yes	No	0	up	Yes
LOC114359168	protein obstructor-E-like	237	Yes	No	0	down	Yes
LOC114363416	ejaculatory bulb-specific protein 3-like	119	Yes	No	0	down	Yes
LOC114351522	hemolin-like	443	No	Yes	0	down	Yes
LOC114353160	MD-2-related lipid-recognition protein-like	151	Yes	No	1	down	Yes
LOC114364021	trypsin inhibitor-like	88	Yes	No	0	down	Yes
LOC114359127	nucleoside diphosphate kinase	176	No	No	0	up	No
LOC114355432	indole-3-acetaldehyde oxidase-like	1239	No	Yes	0	down	Yes
LOC114360966	superoxide dismutase [Cu-Zn] chloroplastic-like	205	Yes	No	0	down	Yes
LOC114350043	brachyurin-like	288	Yes	No	0	down	Yes
LOC114358262	serine protease inhibitor 77Ba-like	413	Yes	No	0	down	Yes
LOC114359563	aminoacylase-1A-like	404	No	No	0	down	Yes
LOC114366608	putative defense protein Hdd11	165	Yes	No	0	down	Yes
LOC114361883	vanin-like protein 1	555	Yes	No	0	down	Yes
LOC114353970	CAD protein	2852	Yes	No	0	up	No
LOC114355505	elongation factor 1-alpha 2	462	No	No	0	down	No
LOC114357035	venom allergen 5-like	211	Yes	No	0	up	No
LOC114356712	zonadhesin-like	880	Yes	No	0	up	Yes
LOC114366745	transferrin	681	Yes	No	0	down	Yes
LOC114356588	L-sorbose 1-dehydrogenase-like	581	No	Yes	0	down	Yes
LOC114349940	trypsin inhibitor-like	82	Yes	No	0	up	Yes
LOC114354209	retinoid-inducible serine carboxypeptidase-like	437	Yes	No	0	down	Yes
LOC114361121	esterase FE4-like	703	Yes	No	0	down	Yes
LOC114354794	histone H2A.V	129	No	Yes	0	up	No
LOC114359320	spodomicin-like	63	Yes	No	1	down	Yes
LOC114351964	zonadhesin-like	1756	Yes	No	0	up	Yes
LOC114357817	xanthine dehydrogenase-like	1260	No	No	0	down	Yes
LOC114366658	apolipophorins-like	3025	No	No	0	down	Yes
LOC114356774	protein jagged-1-like	650	Yes	No	0	up	No
LOC114359322	diapause-specific peptide-like	63	Yes	No	1	down	Yes
LOC114363885	peroxidase-like	648	Yes	No	0	up	Yes
LOC114349593	pancreatic lipase-related protein 2-like	299	Yes	No	0	down	Yes
LOC114356257	fumarylacetoacetase	423	No	Yes	0	down	Yes
LOC114350747	la1-like protein 15	107	Yes	No	1	down	Yes
LOC114356709	proline-rich extensin-like protein EPR1	756	Yes	No	0	down	Yes
LOC114364633	putative hydroxypyruvate isomerase	260	No	No	0	down	Yes
LOC114351444	lysosomal alpha-mannosidase-like	1093	Yes	No	0	down	Yes
LOC114361112	calcium-binding protein P-like	459	No	Yes	0	up	Yes
LOC114354716	trypsin beta-like	313	Yes	No	0	down	Yes
LOC114361554	serine protease inhibitor 3/4	518	Yes	No	0	down	Yes
LOC114354791	actin cytoplasmic A3a	376	No	No	0	down	Yes
LOC114362156	transferrin-like	582	Yes	No	0	down	Yes
LOC114361882	vanin-like protein 2	546	Yes	No	0	down	Yes
LOC114352163	glycerophosphodiester phosphodiesterase GDPD6-like	401	Yes	No	1	up	Yes
LOC114353530	C-type mannose receptor 2-like	328	Yes	No	1	down	Yes
LOC114353436	ubiquitin-40S ribosomal protein S27a	156	No	Yes	0	up	No
LOC114352164	glycerophosphodiester phosphodiesterase GDPD6-like	367	Yes	No	0	up	Yes
LOC114350531	myrosinase 1-like	521	Yes	No	0	down	Yes
LOC114353556	40S ribosomal protein S9	194	No	Yes	0	up	No
LOC114356788	60S ribosomal protein L34-like	119	No	Yes	0	up	No
LOC114361886	phenoloxidase subunit 2-like	692	No	Yes	0	down	Yes
LOC114366020	serine protease 7-like	124	No	Yes	0	down	Yes
LOC114364267	glycogen phosphorylase	841	No	No	0	down	Yes
LOC114359098	acidic juvenile hormone-suppressible protein 1-like	712	Yes	No	0	down	Yes
LOC114362851	neuralized-like protein 4	1703	No	No	0	up	No
LOC114364418	14-3-3 protein zeta	290	No	No	0	down	No
LOC114357983	aldehyde dehydrogenase X mitochondrial-like	488	No	No	0	down	Yes
LOC114356664	serine protease inhibitor 88Ea-like	412	Yes	No	0	down	Yes
LOC114362789	putative epidermal cell surface receptor	1471	Yes	No	1	up	No
LOC114360989	L-dopachrome tautomerase yellow-f2-like	419	Yes	No	0	down	No
LOC114366453	mitogen-activated protein kinase kinase kinase 4	1554	No	No	0	down	No
LOC114354656	PI-PLC X domain-containing protein 3	300	No	Yes	0	down	Yes
LOC114358288	cartilage oligomeric matrix protein	1131	Yes	No	0	down	Yes
LOC114357502	centromere-associated protein E-like	2994	No	No	0	down	Yes
LOC114352351	zinc finger MYM-type protein 3	1593	No	No	0	up	No
LOC114354631	OTU domain-containing protein 7B-like	547	No	Yes	0	up	Yes
LOC114358913	zinc finger protein 664-like	477	No	Yes	0	up	No
LOC114359188	RE1-silencing transcription factor	1271	No	No	0	down	Yes
LOC114358802	myosin heavy chain muscle	1967	No	No	0	down	Yes
LOC114364616	endochitinase	554	Yes	No	0	down	Yes
LOC114365464	angiotensin-converting enzyme-like	659	No	No	1	down	No
LOC114355671	inter-alpha-trypsin inhibitor heavy chain H4-like	962	Yes	No	1	down	Yes
LOC114357594	maltase A1-like	576	Yes	No	0	down	Yes
LOC114365781	acanthoscurrin-1-like	152	Yes	No	4	down	Yes
LOC114351915	transmembrane protease serine 9-like	843	Yes	No	0	down	Yes
LOC114352121	peptidoglycan-recognition protein LB-like	231	Yes	No	0	down	Yes
LOC114351954	trypsin-like	298	Yes	No	0	down	Yes
LOC114359079	carboxypeptidase B-like	439	Yes	No	0	down	Yes
LOC114351935	trypsin alkaline C-like	258	Yes	No	0	down	Yes
LOC114361414	aminopeptidase N-like	940	Yes	No	0	down	Yes
LOC114363223	collagenase-like	346	Yes	No	0	down	Yes
LOC114349611	pancreatic triacylglycerol lipase-like	298	Yes	No	0	down	Yes
LOC114353370	carboxypeptidase B-like	424	Yes	No	0	down	Yes
LOC114360046	collagenase-like	283	Yes	No	0	down	Yes
LOC114358766	collagenase-like	280	Yes	No	0	down	Yes
LOC114352259	trypsin alkaline B-like	268	Yes	No	0	down	Yes
LOC114364939	juvenile hormone esterase-like	660	Yes	No	0	down	Yes
LOC114353662	pancreatic lipase-related protein 2-like	332	Yes	No	0	down	Yes
LOC114366244	probable chitinase 2	415	Yes	No	0	down	Yes
LOC114362549	transmembrane protease serine 9-like	1159	Yes	No	0	down	Yes
LOC114351782	maltase 2-like	612	Yes	No	1	down	Yes
LOC114358715	chymotrypsin-1-like	283	Yes	No	0	down	Yes
LOC114350090	transmembrane protease serine 3-like	580	Yes	No	0	down	Yes
LOC114355420	trypsin alkaline C-like	256	Yes	No	0	down	Yes
LOC114366689	GILT-like protein 1	212	Yes	No	0	down	Yes
LOC114359986	phenoloxidase subunit 1-like	683	No	No	0	down	Yes
LOC114363240	trypsin theta-like	110	Yes	No	0	down	Yes
LOC114353253	xaa-Pro aminopeptidase ApepP-like	702	Yes	No	0	down	Yes
LOC114350676	juvenile hormone esterase-like	533	Yes	No	0	down	Yes
LOC114349710	lipase 3-like	438	Yes	No	0	up	Yes
LOC114362872	alpha-amylase 2-like	502	Yes	No	0	down	Yes
LOC114358701	clumping factor B-like	389	Yes	No	0	down	Yes
LOC114360212	venom carboxylesterase-6-like	576	Yes	No	0	down	Yes
LOC114349601	pancreatic triacylglycerol lipase-like	334	Yes	No	0	down	Yes
LOC114349600	twitchin-like	370	No	Yes	1	down	Yes
LOC114359916	twitchin-like	4771	No	No	0	down	Yes
LOC114356009	glucose dehydrogenase [FAD quinone]-like	614	No	Yes	0	down	Yes
LOC114354906	chymotrypsin-1-like	230	No	Yes	0	down	Yes
LOC114355440	enteropeptidase-like	527	Yes	No	0	down	Yes
LOC114349594	pancreatic triacylglycerol lipase-like	298	Yes	No	0	down	Yes
LOC114357995	lipase member I-like	303	Yes	No	0	down	Yes
LOC114352113	peptidoglycan-recognition protein LB-like	213	Yes	No	0	down	Yes
LOC114350044	brachyurin-like	287	Yes	No	0	down	Yes
LOC114353219	carboxypeptidase B-like	426	Yes	No	0	down	Yes
LOC114359083	carboxypeptidase B-like	461	Yes	No	1	down	Yes
LOC114350896	apyrase-like	544	Yes	No	0	down	Yes
LOC114366645	neutral ceramidase-like	732	Yes	No	1	down	Yes
LOC114350078	collagenase-like	284	Yes	No	0	down	Yes
LOC114350086	transmembrane protease serine 9-like	600	Yes	No	0	down	Yes
LOC114359801	collagenase-like	250	No	No	1	down	Yes
LOC114361315	membrane alanyl aminopeptidase-like	1014	Yes	No	0	down	Yes
expressed in gut
Gene	Description	Length	SignalP	SecretomeP	THMHH	Regulation	Significant
LOC114362975	neuropeptide CCHamide-2	135	Yes	No	0	down	Yes
LOC114359077	carboxypeptidase B-like	437	Yes	No	0	down	Yes
LOC114352832	peptidoglycan-recognition protein SA-like	187	Yes	No	0	down	Yes
LOC114365284	alpha-amylase 1-like	500	Yes	No	0	down	Yes
LOC114353247	pancreatic triacylglycerol lipase-like	536	Yes	No	1	down	Yes
LOC114359768	astacin-like metalloprotease toxin 5	291	Yes	No	0	down	Yes
LOC114362708	membrane-bound alkaline phosphatase-like	601	Yes	No	0	down	Yes
LOC114355419	trypsin alkaline C-like	257	Yes	No	0	down	Yes
LOC114358690	collagenase-like	282	Yes	No	0	down	Yes
LOC114359887	collagenase-like	292	Yes	No	1	down	Yes
LOC114365057	trypsin alkaline C-like	257	Yes	No	0	down	Yes
LOC114364938	esterase FE4-like	657	Yes	No	0	down	Yes
LOC114358723	collagenase-like	283	Yes	No	0	down	Yes
LOC114355418	trypsin CFT-1-like	269	Yes	No	0	down	Yes
LOC114349650	pancreatic triacylglycerol lipase-like	336	Yes	No	0	down	Yes
LOC114360177	chymotrypsinogen A-like	279	Yes	No	0	down	Yes
LOC114355931	probable chitinase 2	439	Yes	No	0	down	Yes
LOC114352627	vitellin-degrading protease-like	262	Yes	No	0	down	Yes
LOC114358725	collagenase-like	297	Yes	No	1	down	Yes
LOC114353277	pancreatic lipase-related protein 2-like	462	Yes	No	0	down	Yes
LOC114358765	collagenase-like	280	Yes	No	0	down	Yes
LOC114359076	carboxypeptidase B-like	438	Yes	No	0	down	Yes
LOC114353634	brachyurin-like	283	Yes	No	0	down	Yes
LOC114351451	trypsin alkaline B-like	254	Yes	No	0	down	Yes
LOC114365702	chymotrypsin-1-like	283	Yes	No	0	down	Yes
LOC114351936	trypsin alkaline A-like	255	Yes	No	0	down	Yes
LOC114349592	phospholipase A1 member A-like	334	Yes	No	0	down	Yes
LOC114364042	juvenile hormone esterase-like	546	Yes	No	0	down	Yes
LOC114363650	trypsin-3-like	289	Yes	No	0	down	No
LOC114357077	apyrase-like	541	Yes	No	1	down	Yes
LOC114351938	trypsin alkaline B-like	256	Yes	No	0	down	Yes
LOC114358773	collagenase-like	287	Yes	No	1	down	Yes
LOC114349614	lipase member H-like	342	Yes	No	0	down	Yes
LOC114353226	carboxypeptidase B-like	426	Yes	No	0	down	Yes
LOC114352122	peptidoglycan-recognition protein LB-like	206	Yes	No	0	down	Yes
LOC114353682	pancreatic triacylglycerol lipase-like	333	Yes	No	0	down	Yes
LOC114359736	cell wall protein DAN4-like	1369	Yes	No	0	down	Yes
expressed in salivary gland
Gene	Description	Length	SignalP	SecretomeP	THMHH	Regulation	Significant
LOC114366142	platelet binding protein GspB-like	466	No	No	0	up	Yes
